# Supplementary material for: Anti-Fibrotic Effect of SDF-1β Overexpression in Bleomycin-Injured Rat Lung
Source: Pharmaceutics. 2022 Aug 27;14(9):1803. doi: 10.3390/pharmaceutics14091803 (PMC9502331; doi:10.3390/pharmaceutics14091803)
Supplement: Supplementary file 1 [file pharmaceutics-14-01803-s001.zip]

Archive with 1 entries (1 files):
- pharmaceutics-1865357-supplementary.pdf
